# Supplementary material for: One-Pot Synthesis and Molecular Modeling Studies of New Bioactive Spiro-Oxindoles Based on Uracil Derivatives as SARS-CoV-2 Inhibitors Targeting RNA Polymerase and Spike Glycoprotein
Source: Pharmaceuticals (Basel). 2022 Mar 20;15(3):376. doi: 10.3390/ph15030376 (PMC8954694; doi:10.3390/ph15030376)
Supplement: Supplementary file 1 [file pharmaceuticals-15-00376-s001.zip]

Archive with 1 entries (1 files):
- pharmaceuticals-1604047-supplementary.pdf
